# Supplementary material for: Role of chemical composition and redox modification of poorly soluble nanomaterials on their ability to enhance allergic airway sensitisation in mice
Source: Part Fibre Toxicol. 2019 Oct 28;16:39. doi: 10.1186/s12989-019-0320-6 (PMC6819391; doi:10.1186/s12989-019-0320-6)
Supplement: Supplementary file 1 — Additional file 1. Total and differential cell counts in bronchoalveolar lavage fluid. [file 12989_2019_320_MOESM1_ESM.xlsx]

## Sheet: dif cell count
Mice #	Group	Total cells/ml	%mono	%eos	%PMN	%lymph	mono/ml	eos/ml	PMN/ml	lymph/ml	counts	volume
1	PBS	97500	74	0	21	5	72150	0	20475	4875	39	1.1
2	PBS	32500	98	0	0.5	2	31850	0	162.5	0	13	0.9
3	PBS	62500	42	0	57.5	0.5	26250	0	35937.5	0	25	1
4	PBS	30000	52	0	47.5	0.5	15600	0	14250	0	12	1.25
5	PBS	60000	53	0	46	1	31800	0	27600	0	24	0.8
6	PBS	67500	28.5	0	71	0.5	19237.5	0	47925	0	27	1.25
	Mean	58333.3	57.9167	0	40.5833	1.58333	32814.6	0	24391.7	812.5
	SEM	10179	10.0718	0	10.4542	0.72361	8312.66	0	6837.8	812.5
7	OVA	130000	58.6	0	37.8	3.6	76180	0	49140	4680	52	1
8	OVA	75000	70.4	1.6	26.8	1.2	52800	1200	20100	900	30	1.25
9	OVA	67500	50.7	2.1	41.1	6.1	34222.5	1417.5	27742.5	4117.5	27	0.9
10	OVA	92500	55.1	2.2	37.2	5.5	50967.5	2035	34410	5087.5	37	0.9
11	OVA	42500	63.6	1.8	32	2.6	27030	765	13600	1105	17	1.1
12	OVA	100000	72.4	3.8	19.9	3.8	72400	3800	19900	3800	40	1.25
79	OVA	117500	50	1.9	41.7	6.3	58750	2232.5	48997.5	7402.5	47	1
80	OVA	85000	56	1.8	35.3	6.9	47600	1530	30005	5865	34	1
	Mean	88750	59.6	1.9	33.975	4.5	52493.8	1622.5	30486.9	4119.69
	SEM	9876.47	2.99422	0.364985	2.64141	0.711638	5983.68	398.225	4665.36	786.385
13	TiO2	345000	77.7	8.1	9.5	4.6	268065	27945	32775	15870	138	1.2
14	TiO2	147500	48.6	9.7	37.4	4.4	71685	14307.5	55165	6490	59	1.1
15	TiO2	225000	47.3	11.8	37.3	3.6	106425	26550	83925	8100	90	1.1
16	TiO2	150000	49	6.2	40.8	3.7	73500	9300	61200	5550	60	1.1
17	TiO2	195000	53.9	12.5	27.3	6.3	105105	24375	53235	12285	78	1.2
18	TiO2	207500	47.9	17.8	29.5	4.8	99392.5	36935	61212.5	9960	83	1.1
	Mean	211667	54.0667	11.0167	30.3	4.56667	120695	20495.5	58855.5	9659
	SEM	29535.8	4.82332	1.65598	4.66169	0.398887	30137.3	4066.31	6732.18	1580.14
19	CeO2NM212	107500	64.9	2.4	30.9	1.8	69767.5	2580	33217.5	1935	43	1
20	CeO2NM212	185000	58.6	3.6	33.9	3.9	108410	6660	62715	7215	74	1.1
21	CeO2NM212	172500	57	5.5	34.5	3	98325	9487.5	59512.5	5175	69	1
22	CeO2NM212	122500	69.1	3.2	23.3	4.4	84647.5	3920	28542.5	5390	49	1.25
23	CeO2NM212	207500	53.1	6.5	38.8	1.6	110182	13487.5	80510	3320	83	1
24	CeO2NM212	180000	48.3	7.9	41.2	2.6	86940	14220	74160	4680	72	1.1
	Mean	162500	58.5	4.85	33.7667	2.88333	93045.4	7227	51629.5	4607
	SEM	15877.1	3.10258	0.870536	2.57496	0.456375	6343.73	1982.49	8678.97	742.468
25	Co3O4 (0%Fe2O3)	272500	47	2.8	32.8	17.4	128075	7630	89380	47415	109	0.8
26	Co3O4 (0%Fe2O3)	92500	55	0.3	33.7	11	50875	277.5	31172.5	10175	37	0.8
27	Co3O4 (0%Fe2O3)	285000	64.5	0.8	22.6	12.1	183825	2280	64410	34485	114	1
28	Co3O4 (0%Fe2O3)	202500	59.8	0	31.1	9.1	121095	0	62977.5	18427.5	81	1.3
29	Co3O4 (0%Fe2O3)	30000	46.7	1.6	33.2	18.4	14010	480	9960	5520	12	1.2
30	Co3O4 (0%Fe2O3)	157500	58.1	0.3	35.3	6	91507.5	472.5	55597.5	9450	63	1
	Mean	173333	55.1833	0.966667	31.45	12.3333	98231.2	2133.5	60707.5	23204.5
	SEM	41021.7	2.91884	0.432563	1.85486	1.95681	24576.9	1200.87	11380.5	6773.43
31	Co3O4 (25%Fe2O3)	475000	60.6	1.5	23.9	14	287850	7125	113525	66500	190	1.25
32	Co3O4 (25%Fe2O3)	367500	63.6	1.6	24.4	11.4	233730	5880	89670	41895	147	1.25
33	Co3O4 (25%Fe2O3)	390000	48.6	1	22.1	28.3	189540	3900	86190	110370	156	1.25
34	Co3O4 (25%Fe2O3)	457500	54.6	0	31.96	13.4	249795	0	146217	61305	183	1.25
35	Co3O4 (25%Fe2O3)	480000	69	0	20.4	10.6	331200	0	97920	50880	192	1
36	Co3O4 (25%Fe2O3)	430000	72.5	0.4	13.7	13.3	311750	1720	58910	57190	172	1
	Mean	433333	61.4833	0.75	22.7433	15.1667	267311	3381	98902.4	66190
	SEM	18904	3.63542	0.294109	2.42704	2.68013	21572.6	1234.14	11971.5	9777.48
37	Co3O4 (75%Fe2O3)	210000	55.8	1.8	24.9	17.5	117180	3780	52290	36750	84	1.1
38	Co3O4 (75%Fe2O3)	192500	57.8	0.2	28.3	13.7	111265	385	54477.5	26372.5	77	1.2
39	Co3O4 (75%Fe2O3)	327500	64.4	1	17.3	17.3	210910	3275	56657.5	56657.5	131	1
40	Co3O4 (75%Fe2O3)	120000	54.7	7	33.2	5	65640	8400	39840	6000	48	0.75
41	Co3O4 (75%Fe2O3)	277500	69.4	3.4	10.7	16.5	192585	9435	29692.5	45787.5	111	1.25
42	Co3O4 (75%Fe2O3)	242500	71	6.5	9.1	13.4	172175	15762.5	22067.5	32495	97	1
	Mean	228333	62.1833	3.31667	20.5833	13.9	144959	5055	45066.5	34313.5
	SEM	29330.5	2.89072	1.1703	3.99036	1.92163	22772	2254.76	5854.72	7081.23
43	Co3O4 (0%Fe3O4)	312500	45.1	1.4	45.4	8.1	140938	4375	141875	25312.5	125	1
44	Co3O4 (0%Fe3O4)	312500	52.3	2.98	37	7.8	163438	9312.5	115625	24375	125	1.1
45	Co3O4 (0%Fe3O4)	292500	51.8	1	40.7	6.6	151515	2925	119048	19305	117	1.3
46	Co3O4 (0%Fe3O4)	335000	57	1	31.1	10.8	190950	3350	104185	36180	134	1
47	Co3O4 (0%Fe3O4)	175000	35.8	2.6	51.6	10	62650	4550	90300	17500	70	1.25
48	Co3O4 (0%Fe3O4)	192500	59.3	0	32	8.7	114152	0	61600	16747.5	77	1.2
	Mean	270000	50.2167	1.49667	39.6333	8.66667	137274	4902.5	108466	24534.5
	SEM	27913.6	3.50898	0.453149	3.24352	0.623788	18152.3	1240.97	11208.8	2964.3
49	Co3O4 (25%Fe3O4)	447500	60.8	3.9	24.1	11.03	272080	17452.5	107848	49359.2	179	1
50	Co3O4 (25%Fe3O4)	325000	46.4	3.4	39.2	11	150800	11050	127400	35750	130	1
51	Co3O4 (25%Fe3O4)	215000	60.5	1.6	32.9	5	130075	3440	70735	10750	86	1
52	Co3O4 (25%Fe3O4)	260000	55.7	2.8	34.8	6.8	144820	7280	90480	17680	104	0.75
53	Co3O4 (25%Fe3O4)	385000	53.3	3.6	38.2	4.9	205205	13860	147070	18865	154	1.3
54	Co3O4 (25%Fe3O4)	220000	52.8	1.7	34.8	10.7	116160	3740	76560	23540	88	1
	Mean	308750	54.9167	2.83333	34	8.23833	169857	10616.5	94604.5	26480.8
	SEM	38458.6	2.20627	0.402216	2.19985	1.22719	23913	2305.64	12189	5771.95
55	Co3O4 (75%Fe3O4)	165000	67.1	2.7	17.4	12.8	110715	4455	28710	21120	66	0.9
56	Co3O4 (75%Fe3O4)	70000	57.6	1.3	36.1	5	40320	910	25270	3500	28	0.9
57	Co3O4 (75%Fe3O4)	310000	64.2	3.2	24.5	8.2	199020	9920	75950	25420	124	0.8
58	Co3O4 (75%Fe3O4)	315000	66.7	1.9	24.1	7.3	210105	5985	75915	22995	126	1
59	Co3O4 (75%Fe3O4)	90000	56.3	2.1	27.4	14.2	50670	1890	24660	12780	36	1.2
60	Co3O4 (75%Fe3O4)	292500	69.3	6.5	12.8	11.4	202702	19012.5	37440	33345	117	1.25
	Mean	207083	63.5333	2.95	23.7167	9.81667	135589	4632	48657	17163
	SEM	46117.7	2.19069	0.758837	3.30024	1.44647	32138.5	2729.65	10063.9	4250.3
61	CeO2 (0%ZrO2)	132500	48	14.7	30.1	7.1	63600	19477.5	39882.5	9407.5	53	1.25
62	CeO2 (0%ZrO2)	140000	53	7.3	33.3	6.3	74200	10220	46620	8820	56	1.2
63	CeO2 (0%ZrO2)	162500	37.5	15.6	36.4	10.5	60937.5	25350	59150	17062.5	65	1
64	CeO2 (0%ZrO2)	305000	46.8	20.8	29.1	3.3	142740	63440	88755	10065	122	1.25
65	CeO2 (0%ZrO2)	245000	51.2	11.2	33.2	4.3	125440	27440	81340	10535	98	1.25
66	CeO2 (0%ZrO2)	225000	50.6	12	27.3	10.1	113850	27000	61425	22725	90	1
	Mean	201667	47.85	13.6	31.5667	6.93333	96794.6	29185.5	59166.5	11178
	SEM	27821.4	2.26241	1.87136	1.35982	1.20157	14283.5	7414.05	7788	2280.97
67	CeO2 (25%ZrO2)	422500	55.8	13.4	22.7	8.1	235755	56615	95907.5	34222.5	169	1.3
68	CeO2 (25%ZrO2)	82500	49.6	13.8	29.7	6.9	40920	11385	24502.5	5692.5	33	1.25
69	CeO2 (25%ZrO2)	262500	41.4	13.4	36.4	8.7	108675	35175	95550	22837.5	105	1.1
70	CeO2 (25%ZrO2)	160000	46.9	9.1	34	10	75040	14560	54400	16000	64	1
71	CeO2 (25%ZrO2)	377500	66.3	10.6	11.98	11.2	250282	40015	45224.5	42280	151	1.25
72	CeO2 (25%ZrO2)	240000	70.1	10.5	7.6	11.8	168240	25200	18240	28320	96	1.25
	Mean	257500	55.0167	11.8	23.73	9.45	146485	31550	57720	24206.5
	SEM	52309.2	4.60459	0.807052	4.83371	0.76974	35068.6	6932.87	13775.1	5332.48
73	CeO2 (75%ZrO2)	500000	48.8	33	8.4	9.8	244000	165000	42000	49000	200	1.25
74	CeO2 (75%ZrO2)	170000	47.8	6.3	33.9	12	81260	10710	57630	20400	68	1.25
75	CeO2 (75%ZrO2)	552500	55.5	24.3	12.1	8.1	306638	134258	66852.5	44752.5	221	0.8
76	CeO2 (75%ZrO2)	337500	56.6	16.7	21.7	5	191025	56362.5	73237.5	16875	135	0.8
77	CeO2 (75%ZrO2)	217500	47.7	19.5	27.8	5.1	103748	42412.5	60465	11092.5	87	1.1
78	CeO2 (75%ZrO2)	165000	39.4	17.6	26.7	16.3	65010	29040	44055	26895	66	1.25
	Mean	323750	49.3	19.5667	21.7667	9.38333	165280	81748.5	56755	28424
	SEM	69212.1	2.5482	3.60996	4.00031	1.77077	39892	25325.5	5049.32	6298.37
